# Supplementary material for: Inhibition of ERK 1/2 kinases prevents tendon matrix breakdown
Source: Sci Rep. 2021 Mar 25;11:6838. doi: 10.1038/s41598-021-85331-1 (PMC7994809; doi:10.1038/s41598-021-85331-1)
Supplement: Supplementary file 1 — Supplementary Information 1. [file 41598_2021_85331_MOESM1_ESM.xlsx]

## Sheet: Sheet1
Results
Rank	Protein Kinase	[-Log10 (p-value)]	Hypergeometric p-value	Z-score	Combined score
1	MAPK3	16.2158	6.084e-17	0	0
2	ERK1	11.1376	7.284e-12	0	0
3	HIPK2	10.8088	1.553e-11	0	0
4	MAPK1	10.0213	9.521e-11	0	0
5	CDK4	9.64111	2.285e-10	0	0
6	CDK1	9.56655	2.713e-10	0	0
7	CSNK2A1	9.04455	9.025e-10	0	0
8	AKT1	8.44855	3.560e-9	0	0
9	CK2ALPHA	8.0402	9.116e-9	0	0
10	GSK3B	7.98716	1.030e-8	0	0
11	ERK2	7.95117	1.119e-8	0	0
12	JNK1	7.87128	1.345e-8	0	0
13	MAPK14	7.76726	1.709e-8	0	0
14	ABL1	7.63395	2.323e-8	0	0
15	PKBALPHA	7.54821	2.830e-8	0	0
16	MAPK8	6.27181	5.348e-7	0	0
17	TGFBR2	6.03241	9.281e-7	0	0
18	IKKALPHA	5.96819	1.076e-06	0	0
19	IKBKE	5.74618	1.794e-06	0	0
20	CDK6	5.52959	2.954e-06	0	0
21	SRC	5.50892	3.098e-06	0	0
22	JNK2	5.4022	3.961e-06	0	0
23	ATM	5.1504	7.073e-06	0	0
24	PRKCA	5.12062	7.575e-06	0	0
25	DNAPK	4.93479	1.162e-05	0	0
26	IKK	4.78304	1.648e-05	0	0
27	CHEK1	4.72079	1.902e-05	0	0
28	IKKBETA	4.6413	2.284e-05	0	0
29	CDC2	4.59705	2.529e-05	0	0
30	GSK3BETA	4.13324	7.358e-05	0	0
31	CK2	3.91364	0.000122	0	0
32	PRKACA	3.81389	0.0001535	0	0
33	CDK2	3.65659	0.0002205	0	0
34	RAF1	3.49812	0.0003176	0	0
35	CHUK	3.47952	0.0003315	0	0
36	CK1ALPHA	3.43462	0.0003676	0	0
37	PKBBETA	3.41612	0.0003836	0	0
38	MAP2K3	3.38363	0.0004134	0	0
39	IKBKB	3.36937	0.0004272	0	0
40	CHEK2	3.35174	0.0004449	0	0
41	GSK3ALPHA	3.28988	0.000513	0	0
42	RPS6KA3	3.07707	0.0008374	0	0
43	PRKAA1	3.0392	0.0009137	0	0
44	MELK	2.969	0.001074	0	0
45	PKBGAMMA	2.92665	0.001184	0	0
46	GSK	2.92665	0.001184	0	0
47	UHMK1	2.88606	0.0013	0	0
48	MAPK11	2.7929	0.001611	0	0
49	RPS6KA1	2.60085	0.002507	0	0
50	PRKCZ	2.54531	0.002849	0	0
51	PRKCD	2.4747	0.003352	0	0
52	BRD2	2.40296	0.003954	0	0
53	NLK	2.37716	0.004196	0	0
54	ACTR2B	2.28659	0.005169	0	0
55	GSK3A	2.25586	0.005548	0	0
56	PRKDC	2.12732	0.007459	0	0
57	PDK	2.05301	0.008851	0	0
58	TGFBR1	2.04745	0.008965	0	0
59	PKD1	2.02868	0.009361	0	0
60	PKA	2.01354	0.009693	0	0
61	CK2A2	2.01024	0.009767	0	0
62	ATR	1.97716	0.01054	0	0
63	BTK	1.92263	0.01195	0	0
64	PDHK1	1.87322	0.01339	0	0
65	PBK	1.8729	0.0134	0	0
66	FOXO3	1.86614	0.01361	0	0
67	TRIM33	1.86614	0.01361	0	0
68	LYK5	1.86614	0.01361	0	0
69	PIKFYVE	1.86614	0.01361	0	0
70	PRKD1	1.82623	0.01492	0	0
71	MOK	1.81107	0.01545	0	0
72	PAK2	1.78146	0.01654	0	0
73	AURORAB	1.767	0.0171	0	0
74	LATS1	1.75375	0.01763	0	0
75	CAMK4	1.72677	0.01876	0	0
76	MAPK7	1.72677	0.01876	0	0
77	PKCEPSILON	1.71086	0.01946	0	0
78	TEC	1.70049	0.01993	0	0
79	AURORAA	1.69724	0.02008	0	0
80	AURKA	1.68403	0.0207	0	0
81	CDK3	1.67531	0.02112	0	0
82	EIF2AK2	1.65092	0.02234	0	0
83	YES1	1.65092	0.02234	0	0
84	AURKB	1.64917	0.02243	0	0
85	CDK9	1.60415	0.02488	0	0
86	LCK	1.54683	0.02839	0	0
87	MAP3K7	1.50321	0.03139	0	0
88	PRKAA2	1.47978	0.03313	0	0
89	RPS6KA5	1.46105	0.03459	0	0
90	PKCIOTA	1.40738	0.03914	0	0
91	CAM	1.39469	0.0403	0	0
92	PLK1	1.36542	0.04311	0	0
93	NEK2	1.35754	0.0439	0	0
94	PKAALPHA	1.35184	0.04448	0	0
95	FYN	1.34669	0.04501	0	0
96	PRKCI	1.34161	0.04554	0	0
97	PDHK2	1.3292	0.04686	0	0
98	NIK	1.3292	0.04686	0	0
99	MAP2K4	1.29611	0.05057	0	0
100	PKCTHETA	1.29611	0.05057	0	0
101	RSK	1.2727	0.05337	0	0
102	PIM1	1.26737	0.05403	0	0
103	PRKCB	1.25657	0.05539	0	0
104	CK1DELTA	1.25344	0.05579	0	0
105	IGF1R	1.25344	0.05579	0	0
106	CAMK2A	1.24703	0.05662	0	0
107	MAPK10	1.2398	0.05757	0	0
108	SGK	1.22301	0.05984	0	0
109	DNA	1.22301	0.05984	0	0
110	PKAGAMMA	1.20045	0.06303	0	0
111	ERBB3	1.20045	0.06303	0	0
112	TRRAP	1.17868	0.06627	0	0
113	RSK	1.17868	0.06627	0	0
114	PKC	1.1387	0.07266	0	0
115	CAMKIV	1.1387	0.07266	0	0
116	CSNK2A2	1.13218	0.07376	0	0
117	SGK1	1.11679	0.07642	0	0
118	JNK3	1.10237	0.079	0	0
119	RPS6KB1	1.08402	0.08241	0	0
120	TRKB	1.06905	0.0853	0	0
121	ADRBK1	1.06905	0.0853	0	0
122	SYK	1.05286	0.08854	0	0
123	MAP2K1	1.04278	0.09062	0	0
124	P70S6K	1.03829	0.09156	0	0
125	TYK2	1.03292	0.0927	0	0
126	PKCGAMMA	1.03292	0.0927	0	0
127	MAPK13	1.02315	0.09481	0	0
128	LYN	1.01927	0.09566	0	0
129	CDK7	1.01359	0.09692	0	0
130	BARK1	0.994819	0.1012	0	0
131	INSR	0.985479	0.1034	0	0
132	TBK1	0.976748	0.1055	0	0
133	CSNK1A1	0.959002	0.1099	0	0
134	TRKA	0.934794	0.1162	0	0
135	MAPK12	0.925184	0.1188	0	0
136	BMP2K	0.912929	0.1222	0	0
137	RYK	0.912929	0.1222	0	0
138	LMTK3	0.912929	0.1222	0	0
139	MAST1	0.912929	0.1222	0	0
140	SCYL2	0.912929	0.1222	0	0
141	POMK	0.912929	0.1222	0	0
142	MAPK9	0.893129	0.1279	0	0
143	CDK12	0.892112	0.1282	0	0
144	PKCETA	0.892112	0.1282	0	0
145	MINK1	0.892112	0.1282	0	0
146	ACVR2B	0.892112	0.1282	0	0
147	WEE2	0.892112	0.1282	0	0
148	TYRO3	0.872247	0.1342	0	0
149	DMPK	0.872247	0.1342	0	0
150	PKN3	0.872247	0.1342	0	0
151	PKMYT1	0.872247	0.1342	0	0
152	NTRK3	0.872247	0.1342	0	0
153	CSNK2B	0.872247	0.1342	0	0
154	CDK5	0.854493	0.1398	0	0
155	PRKD3	0.853562	0.1401	0	0
156	FASTK	0.853562	0.1401	0	0
157	PIM3	0.853562	0.1401	0	0
158	FLT3	0.853562	0.1401	0	0
159	MAPK15	0.853562	0.1401	0	0
160	EGFR	0.839832	0.1446	0	0
161	HIPK1	0.835647	0.146	0	0
162	STK26	0.835647	0.146	0	0
163	AMPKA2	0.835647	0.146	0	0
164	SIK1	0.835647	0.146	0	0
165	STK38L	0.835647	0.146	0	0
166	CAMKK2	0.835647	0.146	0	0
167	WEE1	0.835647	0.146	0	0
168	FRK	0.818442	0.1519	0	0
169	CSNK1G1	0.818442	0.1519	0	0
170	MERTK	0.818442	0.1519	0	0
171	EPHB4	0.818442	0.1519	0	0
172	RPS6KA4	0.802168	0.1577	0	0
173	CAMKK1	0.802168	0.1577	0	0
174	PAK5	0.802168	0.1577	0	0
175	TTK	0.793714	0.1608	0	0
176	VRK1	0.7716	0.1692	0	0
177	STK38	0.7716	0.1692	0	0
178	ILK	0.7716	0.1692	0	0
179	PRKG2	0.75721	0.1749	0	0
180	ERBB2	0.750068	0.1778	0	0
181	AKT3	0.743523	0.1805	0	0
182	TNK2	0.743523	0.1805	0	0
183	CDK8	0.743523	0.1805	0	0
184	MTOR	0.738261	0.1827	0	0
185	DYRK1B	0.730254	0.1861	0	0
186	PTK6	0.730254	0.1861	0	0
187	STK3	0.730254	0.1861	0	0
188	GRK2	0.730254	0.1861	0	0
189	PRKACB	0.717378	0.1917	0	0
190	PDK1	0.717378	0.1917	0	0
191	LATS2	0.717378	0.1917	0	0
192	CAMK2D	0.717378	0.1917	0	0
193	PKN1	0.704873	0.1973	0	0
194	NEK6	0.704873	0.1973	0	0
195	LRRK2	0.704873	0.1973	0	0
196	AXL	0.704873	0.1973	0	0
197	CAMK1	0.704873	0.1973	0	0
198	PAK1	0.704433	0.1975	0	0
199	PLK2	0.692932	0.2028	0	0
200	MAPKAPK5	0.692932	0.2028	0	0
201	STK4	0.681519	0.2082	0	0
202	BMPR1B	0.681519	0.2082	0	0
203	CSK	0.670195	0.2137	0	0
204	PDGFRB	0.670195	0.2137	0	0
205	MAP3K5	0.659358	0.2191	0	0
206	PAK6	0.659358	0.2191	0	0
207	MAP3K14	0.652475	0.2226	0	0
208	PKG1CGKI	0.648977	0.2244	0	0
209	RET	0.638839	0.2297	0	0
210	ALK	0.638839	0.2297	0	0
211	PKCALPHA	0.638083	0.2301	0	0
212	ARAF	0.628932	0.235	0	0
213	MARK2	0.628932	0.235	0	0
214	PLK3	0.619246	0.2403	0	0
215	DYRK2	0.619246	0.2403	0	0
216	STK11	0.609949	0.2455	0	0
217	PDGFRBETA	0.609949	0.2455	0	0
218	HCK	0.609949	0.2455	0	0
219	KIT	0.609949	0.2455	0	0
220	DYRK1A	0.600846	0.2507	0	0
221	ABL2	0.600846	0.2507	0	0
222	PKR	0.592099	0.2558	0	0
223	RIPK1	0.592099	0.2558	0	0
224	MAP2K6	0.575118	0.266	0	0
225	PRKD2	0.567031	0.271	0	0
226	CSNK1D	0.567031	0.271	0	0
227	PTK2	0.559091	0.276	0	0
228	PDPK1	0.551294	0.281	0	0
229	CAMKIIBETA	0.501827	0.3149	0	0
230	PLK4	0.495393	0.3196	0	0
231	CAMKIIALPHA	0.465086	0.3427	0	0
232	MAP3K8	0.437707	0.365	0	0
233	PRKCQ	0.432503	0.3694	0	0
234	MAPKAPK2	0.427477	0.3737	0	0
235	PRKCE	0.368962	0.4276	0	0
236	RIPK3	0.268976	0.5383	0	0
237	MAP3K3	0.138764	0.7265	0	0
